# Supplementary material for: Combinations of registered drugs reduce treatment times required to deplete Wolbachia in the Litomosoides sigmodontis mouse model
Source: PLoS Negl Trop Dis. 2018 Jan 4;12(1):e0006116. doi: 10.1371/journal.pntd.0006116 (PMC5771630; doi:10.1371/journal.pntd.0006116)
Supplement: S1 Table — (XLSX) [file pntd.0006116.s001.xlsx]

## Sheet: Blatt1
	Supplmementary Table 1. Log drop and significances of all experiments
								significance FtsZ*		significance Fts/actinZ*
									compared to
	Compound	dose (MKD)	application	% wLs ftsz reduction	wLs ftsz log drop	% wLs ftsz/actin reduction	wLs ftsz/actin log drop	vehicle	gold standard	vehicle	gold standard
												* Mann-Whitney-U Test
Fig.1	doxycycline	50	7 d pi	98.49	1.82	85.16	0.83
	doxycycline	50	14 d pi	99.98	3.65	99	2
	doxycycline	50	21 d pi	99.99	4.11	98.87	1.95
	doxycycline	50	28 d pi	99.99	4.26	99.42	2.24
	doxycycline	50	35 dpi	99.99	5.3	99.95	3.31
Fig. 2	doxycycline	50	14 d ip	99.99	5.68	99.99	5.37	0.0079		0.0079
	doxycycline	50	7 d ip	99.45	2.26	-120.84	-0.34	0.0079	0.0119	0.0952	0.0119
	doxycycline	25	7 d ip	90.87	1.03	-336.5	-0.64	0.0079	0.0119	0.0872	0.0119
	doxycycline	12.5	7 d ip	85.25	0.83	7.38	0.04	0.0079	0.0119	0.9999	0.0119
	doxycycline	6.3	7 d ip	20.7	0.1	-395.4	-0.69	0.0952	0.0119	0.2222	0.0119
	doxycycline	50	10 d pi	99.45	2.26	-120.84	-0.34	0.0079	0.4020	0.0079	0.0119
	doxycycline	25	10 d pi	90.87	1.03	-336.5	-0.64	0.0079	0.0119	0.8413	0.0119
	doxycycline	13	10 d pi	85.25	0.83	7.38	0.04	0.0079	0.0119	0.5476	0.0119
	doxycycline	6.3	10 d pi	20.7	0.1	-395.4	-0.69	0.0079	0.0119	0.0159	0.0119
	doxycycline	25	14 d pi	99.99	4.84	99.96	3.43	0.0043	0.0043	0.0043	0.0530
	doxycycline	12.5	14 d pi	97.34	1.54	67.15	0.49	0.0043	0.0043	0.0317	0.0079
	doxycycline	6.3	14 d pi	88.61	0.92	-406.13	-0.7	0.0043	0.0080	0.6905	0.0079
Fig.3	doxycycline	50	14 d pi	99.99	4.19	99.97	3.52	0.0006		0.0012
	doxycycline	200	7 d po	98.08	1.72	96.16	1.42	0.0012	0.0012	0.0022	0,0012
	doxycycline	100	7 d po	94.17	1.23	95.39	1.4	0.0002	0.0002	0.0004	0,0002
	doxycycline	50	7 d po	90.1	1	83.96	0.8	0.0012	0.0012	0.0411	0.0012
	doxycycline	25	7 d po	88.46	0.94	-95.93	-0.29	0.0061	0.0061	0.3524	0,0061
	doxycycline	13	7 d po	-1.08	0.01	89.55	0.98	0.8371	0.0002	0.0176	0,0002
	doxycycline	200	10 d po	99.86	2.87	99.49	2.29	0.0006	0.0006	0.0012	0,0006
	doxycycline	100	10 d po	98.2	1.75	95.11	1.31	0.0003	0.0003	0.0080	0,0003
	doxycycline	50	10 d po	97.47	1.6	94.78	1.28	0.0002	0.0002	0.0005	0,0001
	doxycycline	25	10 d po	78.38	0.66	86.97	0.89	0.0025	0.0025	0.0559	0,0001
	doxycycline	12.5	10 d po	53.45	0.33	83.09	0.77	0.0007	0.0002	0.1447	0,0002
	doxycycline	200	14 d po	99.97	3.52	99.76	2.62	<0.0001	0.0250	0.0002	0,0012
	doxycycline	100	14 d po	99.77	2.63	97.41	1.59	0.0061	0.0061	0.0095	0,0061
	doxycycline	50	14 d po	85.61	0.84	91.77	1.09	0.0115	0.0242	0.0714	0,0556
	doxycycline	25	14 d po	90.45	1.02	90.43	1.02	0.0167	0.0167	0.2619	0,0167
	doxycycline	13	14 d po	53.9	0.34	88.01	0.92	0.0012	0.0006	0.0513	0,0006
Fig. 4	doxycycline	50	14 d pi	99.99	5.98	99.99	4.94	<0.0001		< 0.0001
	doxycycline	50	4 d pi	76.61	0.63	77.83	0.65	<0.0001	0.0004	< 0.0001	< 0.0001
	minocycline	50	4 d pi	88.01	0.79	67.35	0.49	<0.0001	0.0004	< 0.0001	< 0.0001
	methacycline	50	4 d pi	83.83	0.92	76.34	0.63	<0.0001	0.0004	< 0.0001	< 0.0001
	doxycycline	25	10 d pi	99.8	2.69	99.42	2.23	0.0010	0.0041	0.0010	0.0016
	minocycline	25	10 d pi	99.99	4.28	99.62	3.42	<0.0001	0.9621	< 0.0001	0.0085
	methacycline	25	10 d pi	98.67	1.87	94.2	1.24	<0.0001	0.0004	< 0.0001	< 0.0001
	tigecycline	25	10 d pi	100	4.79	99.9	2.99	<0.0001	0.819	< 0.0001	0.0062
	ciprofloxacine	25	10 d pi	55.63	0.35	43.3	0.25	<0.0001	0.0004	0.0030	< 0.0001
	sparfloxacine	25	10 d pi	74.98	0.6	72.09	0.55	<0.0001	0.0004	< 0.0001	< 0.0001
Fig. 5a-c	doxycycline	50	14 d pi	100	5.38	99.99	4.3	<0.0001		< 0.0001
	rifampicine	50	7 d pi	97.49	1.6	95.97	1.4	<0.0001	<0.0001	< 0.0001	< 0.0001
	rifapentine	50	7 dpi	99.64	2.44	98.78	1.91	<0.0001	<0.0001	< 0.0001	< 0.0001
Fig.5d-f	doxycycline	50	14 d pi	99.99	5.12	99.91	4.13	<0.0001		< 0.0001
	DOX/RPT	50-15	4 d pi	99.72	3.56	95.7	2.49	<0.0001	<0.0001	< 0.0001	< 0.0001
	DOX/RIF	50-15	4 d pi	96.75	5.2	84.12	1.23	<0.0001	<0.0001	< 0.0001	< 0.0001
	MIN/RPT	50-15	4 d pi	99.63	4.12	97.43	3.18	<0.0001	<0.0001	< 0.0001	< 0.0001
	MIN/RIF	50-15	4 d pi	92.93	1.35	74.76	0.82	<0.0001	<0.0001	< 0.0001	< 0.0001
	MOX/RPT	2x200	4 d pi	99.97	5.63	99.57	4.53	<0.0001	0.1483	< 0.0001	< 0.0001
	MOX/RIF	2x200	4 d pi	88.13	2.45	80.69	1.89	<0.0001	<0.0001	< 0.0001	< 0.0001
Fig.6a-c	doxycycline	50	4 d pi	99.99	4,47	99.98	3.72	0.0079		0.0079
	DOX/RIF/MOX	50-50-2x200	4 d pi	88.22	0,74	81.83	0.74	0.0079	0,1508	0.0079	0.0556
	DOX/RPT/MOX	50-50-2x200	4 d pi	99.99	5,33	99.99	4.27	0.0079	0.0079	0.0079	0.4206
	MIN/RIF/MOX	50-50-2x200	4 d pi	92.79	1,14	85.51	0.84	<0.0001	0,1508	0.0079	0,0952
	MIN/RPT/MOX	50-50-2x200	4 d pi	99.99	5.33	99.99	4.2	0.0079	0.0079	0.0079	0.5476
Fig. 6d-f	doxycycline	50	14 d pi	99.99	5.89	99.99	4.52	<0.0001		< 0.0001
	DOX/RIF/MOX	50-15-2x200	2 d pi	89.48	2.6	80.15	1.22	<0.0001	0.0002	< 0.0001	< 0.0001
	DOX/RPT/MOX	50-15-2x200	2 d pi	99.87	4.87	98.82	3.79	<0.0001	<0.0001	< 0.0001	< 0.0001
	MIN/RIF/MOX	50-15-2x200	2 d pi	93.84	1.68	81.12	1.19	<0.0001	<0.0001	< 0.0001	< 0.0001
	MIN/RPT/MOX	50-15-2x200	2 d pi	99.97	5.46	99.78	4.55	<0.0001	0.0043	< 0.0001	0,0788
Fig.7	doxycycline	50	14 d pi	99.99	4.34	99.95	3.33	<0.0001		< 0.0001
	DOX/MOX/RPT	50-15-2x200	4d po	99.82	2.49	99.95	2.27	<0.0001	0.0017	0,0015	0,0015
	DOX/MOX/RPT	50-15-2x200	6d po	99.94	3.26	99.91	3.08	<0.0001	0.1042	< 0.0001	0,0524
	DOX/MOX/RPT	50-15-2x200	8d po	99.96	3.42	99.05	3.04	<0.0001	0.3783	< 0.0001	0,8534
	DOX	100	17 d po	81.36	0.74	76.14	0.62	<0.0001	0.0002	< 0.0001	< 0.0001
Fig.8	doxycycline	50	14 d pi	99.99	4.73	99.95	3.27	<0.0001		<0.0001
	DOX/MOX/RPT	50-15-2x200	3 d po	99.99	4.73	99.95	3.27	<0.0001	0.0002	<0.0001	< 0.0001
	MIN/MOX/RPT	50-15-2x200	3 d po	99.99	5.17	99.96	3.4	<0.0001	<0.0001	<0.0001	< 0.0001
	MOX/RPT	50-15-2x200	3 d po	99.99	5.04	98.53	1.84	<0.0001	<0.0001	<0.0001	< 0.0001
Fig. 9	doxycycline	50	14 d pi	99.99	4.11	99.89	2.98	<0.0001		<0.0001
	doxycycline	100	7 d po	38.02	0.21	39.17	0.22	<0.0001	<0.0001	0,0288	<0.0001
	doxycycline	100	17 d po	78.29	0.67	76.43	0.63	<0.0001	<0.0001	<0.0001	<0.0001
	doxycycline	100	21 d po	90.06	1.01	88.42	0.94	<0.0001	<0.0001	<0.0001	<0.0001
	DOX/MOX/RPT	50-15-2x200	4 d po	98.41	1.8	99.1	2.06	<0.0001	0.0147	<0.0001	0,0288
	MIN/MOX/RPT	50-15-2x200	4 d po	99.24	3.13	99.83	2.77	<0.0001	0.4813	<0.0001	0.0015
	MOX/RPT	15-2x200	4 d po	99.99	5.27	99.99	4.35	<0.0001	<0.0001	<0.0001	0.0015
	DOX/MOX/RPT	50-15-2x200	7 d po	99.99	5.27	99.98	3.78	<0.0001	<0.0001	<0.0001	0.0015
	MIN/MOX/RPT	50-15-2x200	7 d po	99.99	5.27	99.99	3.77	<0.0001	<0.0001	<0.0001	0.0015
	MOX/RPT	15-2x200	7 d po	99.99	5.27	99.99	4.5	<0.0001	<0.0001	<0.0001	0.0015
Fig. 10	doxycycline	50	14 d pi	99.99	5.54	99.99	4.41	<0.0001		<0.0001
	MOX	100	7 d pi	96.78	1.49	91.79	1.09	<0.0001	0.0140	<0.0001	0,0185
	MOX	100	14 d pi	99.99	5.18	97.93	1.68	<0.0001	0.5702	<0.0001	0,4359
	RPT	15	7 d pi	83.57	0.78	57.45	0.37	0.0002	0.0002	0.0433	<0.0001
	RPT	15	14 d pi	99.58	2.38	86.95	0.88	<0.0001	0.0004	<0.0001	<0.0001
	MOX/RPT	100-15	4 d pi	99.8	2.71	99.32	2.16	<0.0001	0.5190	<0.0001	0,0147
	MOX/RPT	100-15	7 d pi	99.99	6.09	99.99	4.91	<0.0001	0.0072	<0.0001	0.3527
